# Supplementary material for: Targeted knockout of barley Ycf54 demonstrates its essential function in the Mg-protoporphyrin IX monomethyl ester cyclase involved in chlorophyll biosynthesis
Source: Hereditas. 2026 May 28;163:66. doi: 10.1186/s41065-026-00693-8 (PMC13221752; doi:10.1186/s41065-026-00693-8)
Supplement: Supplementary file 2 — Supplementary Material 2: Table S1. Primer sequences used in the study. Table S2. Ycf54 cDNA sequences used for phylogenetic analysis. Table S3. Chlorophyll content in seedling leaves of segregating ycf54 mutants. [file 41065_2026_693_MOESM2_ESM.xlsx]

## Sheet: Table S1
Table S1 Primer sequences, description and annealing temperatures for the used primers
Name	Sequence (5’-3’)	Description	Tm
YCF54 PCR_fw	CCGGGTTCGCCCACACTAGC	Amplification of YCF54	57
YCF54 PCR_rev	ACGCCCGACTTACCTGATCC	Amplification of YCF54	57
YCF54 Seq_1	GTCCAGCCCTCTCCGTCTCC	Sequencing of YCF54	57
IK273_p6i_35S_F	CACGATCGGCTCTAGATCGG	Amplification of hpt	60
IK274_p6i_HYG_R	CGGGAGATGCAATAGGTCAG	Amplification of hpt	60
Bie475_UbiP	TTT AGC CCT GCC TTC ATA CG	Amplification of cas9
GH-zCas9-R1	TTA ATC ATG TGG GCC AGA GC	Amplification of cas9	54

## Sheet: Table S2
Table S3 cDNA sequences used to constuct the phylogenetic tree in Figure 1.
Accession numbers relate to Joint Genome Institute (https://jgi.doe.gov/), Protein data bank (https://www.ncbi.nlm.nih.gov/).
japan (https://pdbj.org/uniprot) and the NCBI database.
Name in Fig 1	Species	Accession number	cDNA sequence
Traes 4AS	Triticum aestivum	1BAEFB434	ATGGTGGCTCCGGCGACGCTGTCCCTCCGCCCCTGCGCGACCCTCGCGCCGTCCAGGGCCGCGCTCCACCGCGCCCACGCCCACGCCGGGTTCGCCCCCGCTAGTCGTCCAGCCCTCTCCGTCTCCTGCCCGCCGACGCGCTTCGAGAGCCTCCGCCGCGCCGCCACCGCCGTATCCGACCGGCAAGGCTCCGCAGAGCCTTCCGAGAAACAGGAGGAGAAGTCGCGGACCTACTACTTCCTGGTGGCGAACGCCAAGTTCATGCTGGACGACGAAGAGCACTTCCAGGAGCAGCTCCAGGAGAAGCTGCGGCTCTACGAGGAGCGCAGCAAGGAGCAGGACTTCTGGCTTGTGATCGAGCCCAAGTTTCTAGACAGGTTCCCCAACGTCGCCAAGCGG…
Traes 4DL	Triticum aestivum	E8582A179	ATGGTGGCTCCGGCGACGCTGTCCCTCCGCCCCTGCGCGACCCTCGCGCCGTCCAGGGCCGCGCTCCCCCGCGCCCACGCCCACGCCGGGTTCGCCCCCGCTAGTCGTCCAGCCCTCTCCGTCTCCTGCCCGCCGACGCGCTTCGAGAGCCTCCGCCGCGCCGCCACCGCCGTATCCGACCGGCAAGGCTCCGCGGAGCCTTCCGAGAAACAGGAGGGGAAGTCGCGGACCTACTACTTCCTGGTGGCGAACGCCAAGTTCATGCTGGACGACGAGGAACACTTCCAGGAGCAGCTCCAGGAGAAGCTGCGGCTCTACGAGGAGCGCAGCAAGGAGCAGGACTTCTGGCTTGTGATCGAGCCCAAGTTTCTAGACAGGTTCCCCAACGTCGCCAAGCGG…
Traes 4BL	Triticum aestivum	BF75D389F	GACCGGCAAGGCTCCGCGGAGCCTTCCGAGAAAGAGGGGAAGTCGCGGACCTACTACTTCCTGGTGGCGAACGCCAAGTTCATGCTGGACGACGAAGAACACTTCCAGGAGCAGCTCCAGGAGAAGCTGCGGCTCTACGAGGAGCGCAGCAAGGAGCAGGACTTCTGGCTTGTGATCGAGCCCAAATTTCTAGACAGGTTCCCCAACGTCGCCAAGCGGCTCAAGCGCCCCGCCGTCGCGCTCGTCTCCACCGACCGCAACTGGATCAGGTAA
Aet	Aegilops tauschii	LOC109737960	ATGGTGGCTCCGGCGACGCTGTCCCTCCGCCCCTGCGCGACCCTCGCGCCGTCCAGGGCCGCGCTCCCCCGCGCCCACGCCCACGCCGGGTTCGCCCCCGCTAGTCGTCCAGCCCTCTCCGTCTCCTGCCCGCCGACGCGCTTCGAGAGCCTCCGCCGCGCCGCCACCGCCGTATCCGACCGGCAAGGCTCCGCGGAGCCTTCCGAGAAAGAGGGGAAGTCGCGGACCTACTACTTCCTGGTGGCGAACGCCAAGTTCATGCTGGACGACGAGGAACACTTCCAGGAGCAGCTCCAGGAGAAGCTGCGGCTCTACGAGGAGCGCAGCAAGGAGCAGGACTTCTGGCTTGTGATCGAGCCCAAGTTTCTAGACAGGTTCCCCAACGTCGCCAAGCGGCTC…
Thint J04G	Thinopyrum intermedium	Thint.J04G204900	ATGGTGGCTCCGGCGACGCTGTCCCTCCGCCCCGGCGCGACCCTCGCGCCGTCCAGGGCCGCGCTCCCCCACGCCCACGCCCACGCCGGGTTCGCCCCCGCTAGTCGTCCAGCCCTCTCCGTCTCCCGCCCGCCGACGCGCTTCGAGACCCTCCGCCGCGCCGCCACCGCCGTATCCGACCGGCAAGGCTCCGCGGAGCCTTCCGAGAAAGAGGGGAAGTCGCGGACCTACTACTTCCTGGTGGCCAACGCCAAGTTCATGCTGGACGACGAAGAACACTTCCAGGAGCAGCTCCAGGAGAAGCTGCGGCTCTACGAGGAGCGCAGCAAGGAGCAGGACTTCTGGCTTGTGATCGAGCCCAAGTTTCTAGACAGGTTCCCCAACGTCGCCAAGCGGCTC…
Thint V04G	Thinopyrum intermedium	Thint.V04G184100	ATGGTGGCTCCGGCGACGCTGTCCCTCCGCCCCTGCGCGACCCTCGCGCCGTCCAGGGCCGCGCTCCCCCGCGCCCACGCCGGGTTCGCCACCGCTAGTCGTCCAGCCCTCTCCGTCTCCTGCCCGCCAACGCGCTTCGAGAGCCTCCGCCGCGCCGCCACCGCCGTATCCGACCGGCAAGGCACCGCAGAGCCTTCCGAGAAACAGGAGAAGTCGCGGACGTACTACTTCCTGGTGGCGAACGCCAAGTTCATGCTGGACGACGAAGAACACTTCCAGGAGCAGCTCCAGGAGAAGCTGCGGCTCTACGAGGAGCGCAGCAAGGAGCAGGACTTCTGGCTTGTGATCGAGCCCAAGTTTCTAGACAGGTTCCCCAACGTCGCCAAGCGGCTCAAGCGC…
Thint S04G	Thinopyrum intermedium	Thint.S04G194600	ATGGTGGCTCCAGCGACGCTGTCCCTCCGCCCCTGCGCGACCCTCGCGCCGTCCAGGGCCGCGCTCCCCCGCGCCCACGCCGGGTTCGCCACCGCTAGTCGTCCAGCCCTCTCCGTCTCCTGCCCGCCGACGCGCTTCGAGAGCCTCCGCCGCGCCGCCACCGCCGTATCCGACCGGCAAGGCTCCGCAGAGCCTTCCGAGAAACAGGAGGAGAAGTCGCGGACGTACTACTTCCTGGTGGCGAACGCCAAGTTCATGCTGGACGACGAAGAACATTTCCAGGAGCAGCTCCAGGAGAAGCTGCGGCTCTACGAGGAGCGCAGCAAGGAGCATGACTTCTGGCTTGTGATCGAGCCCAAGTTTCTAGACAGGTTCCCCAACGTCGCCAAGCGGCTCAAG…
Horvu	Hordeum vulgare	HORVU.MOREX.r3.4HG0379270	ATGGTGGCTCCGGCGACGCTGTCCCTCCGCCCCTGCGCGACCCTCGCGCCGTCCAGGGCCGCGCACGCCCACGCCGGGTTCGCCCACACTAGCCGTCCAGCCCTCTCCGTCTCCTGCCCGCCGACGCGCTTCGAGACCCTCCGCCGCGCCGCTACCGCCGTGTCCGACCGGCAAGGCTCCGCAGAGCCTTCCGAGAAACAGGAGGACAAGCCGCGGACGTACTACTTCCTGGTGGCGAACGCCAAGTTCATGCTGGACGACGAAGAACACTTCCAGGAGCAGCTGCAGGAGAAGCTGCGGCTGTACGAGGAGCGCAGCAAGGAGCAGGACTTCTGGCTTGTGATCGAGCCCAAGTTTCTAGACAGGTTCCCCAACGTCGCCAAGCGGCTCAAGCGCCCC…
Bradi	Brachypodium distachyon	Bradi1g63490.1	ATGGCGGCTCAAGCGACGCTGTCCCTCCGCCCCTGCGCGACCCTCGCGCCATCCAGGGGCGCGCTCCCCCGCGCCCACGCCGGGTTCGCGCCCGCTAGTCGACCCGCCCCCGCCCTCTCCATCTCCTGCCCGCCGAGGCGCCTCGAGAGCCTCCGCCGGGCCCTCGCCGTCGAATCCGACCAGCAGGGCTCTGTAGTGGTTTCCGAGGATCAGGAGGAGAAGCCGCGGAGTTACTACTTCCTGGTGGCGAACGCCAAGTTCATGCTGGACGACGAGGAGCACTTCCAGGAGCAGCTCCAGGAGAAGCTGCGGCTCTACGAGGAGCGGAGCAAGGAGCAGGACTTCTGGCTCGTGGTCGAGCCCAAGTTCCTGGACAGGTTCCCCAACATCACCAGCCGG…
Os	Oryza sativa	LOC_Os03g21370	ATGGTGGCTCCCGCGACGCTGTCCCTCCGCCCCTTCGCGACCCTCGCGCCGTCCCGCGCCGCGCTGCCCCGCGTCGGCGCCGGGTTCGCGCTCCCGCCCGCCGTCTCGTGCCAGCCGAGGCGGCGGCGCCTGTCGCTCCGCGCCGTGGCCGTCGACTCCGACCAGCAGGGCTCCCCCGAGCCTCCCGATCAGGAGGCGAAGCCGAAGAAGTACCACTTCCTGGTGGCGAACGCCAAGTTCATGCTGGACGAGGAGGAGCACTTCCAGGAGCAGCTGAAGGAGAAGCTGCGGCTCTACGGGGAGCGGGAGAAGGAGCAGGACTTCTGGCTGGTGGTGGAGCCCAAGTTCCTCGACAGGTTCCCCAACATCACCAAGCGCCTCAAGCGCCCCGCCGTCGCG…
Sobic	Sorghum bicolor	Sobic.001G383900	ATGGTGGCTCCCGCGACACTCGCCCTCCGCCCCAGCGCGGCCCCCGCGCAGCCTCGTGCCGCGCTGCCCCGCGCCCGGGCCAGCTGGTTCGCGCCCGCCATCATCCGCACCTCCCCTCCCGTCGCCGCCTCCTACCCGCCGCGGCGCTTCAGCGGCGTCCGCCGCGCCGTGGCCGTCGATGCAGACCAGCAAGGCTCTCCCGAGCCTCCAGAGCAGGAGAAGAGGCCCAAGACGTACTACTTCCTGGTGGCGAACGCCAAGTTCATGCTGGACGAGGAGGAGCACTTCCAGGAGCAGCTCGCCGAGAAGCTGCGCAACTACGGCGAGCGGGACAAGGAGCAGGACTTCTGGCTCGTCGTGGAGCCCAAGTTCCTCGACAGGTTCCCCGACATCACCAAG…
Zm	Zea mays	Zm00001d029027	ATGGTGACTCCAGCGACATTCTCCCTCCGCCCCAGCGCGCCCCCCGCGCCGCCTCGTGCCGGGCTGCCCCGCGCTCGGGCCTGTTTCGCGCCCGCCATCCGCACCTCCCCTTCCGTCGCCTTTTCCTACCAGCCTCGGCGCTTCAGTGGCATCCGCCGCGCCGTGGCCGTCGACTCCGAGCAGGGCTCCCCCGAGTCTCCAGAGCAGGAGAAGAAGCCCAAGACGTACTACTTCCTGGTGGCAAACGCCAAGTTCATGCTGGACGAGGAGGAGCATTTCCAGGAGCAACTCGCCGAGAAGCTGCGCAACTACGCCGAGCGCGACAAGGAGCAGGACTTCTGGCTCGTCGTGGAGCCCAAGTTCCTCGACAGGTTCCCCAACATCACCAAGCGCCTCAAG…
Eleco 3BG	Eleusine coracana	3BG0280970	ATGGTGGCTCCCGCGACTCTCTCTCTCCGCCCCAGCGCGGCCCTCGCGCCGGCGGCGGCCGCGCTACCCCGCGCCCGCGCCGGGTTCGCGCGCGTTGCTCGGGCAACGCCTTTCGCCGCCGTCTCCTACCCGCCGAGGCGCTTCGAGAGCATCCGCCGCGCCGTCGCCGTCGATTCCGAACAGCAAGGCTCGGCCGAGCCTCCGGAACAGGAGAAGAAGCCGCAGACGTACTACTTCGTGGTGGCCAACGCCAAGTTCATGCTGGACGAGGAGGAGCACTTCCAGGAGCAGCTCGCCGAGAAGCTGCGCCTTTACGGCGAGCGCGGCAAGGAGCAAGACTTCTGGCTCGTGGTCGAGCCCAAGTTCCTCGACAGGTTCCCCAACATCACCAAGCGACTC…
Ortho	Oropetium thomaeum	01226A	ATGGTGGCTCCCGCGACCCTCTCCCTCCGCCCCGGCGCGGCCCTCGCGCCGTCACGGGCCGCGCTGCCCCGCGCCTGCGCCGGGTTGGCGCGCGCCGCTCGGGCAACGACGCCTTTCGCCGCCGCCGCCTCCTACCCGCCGAGGCGCCTCCAGAGCGTCTGCTGCCGCGCGGTCGCCGTCGATTCCGACAAGCAAGGATCCGCCGAGCCTCCCGAGCAGGAGAAGAAGCCGCAGACGTACTACTTCGTCGTGGCGAACGCCAAGTTCATGCTTGACGAGGAGGAGCACTTCCAGGAGCAGCTCGCCGAGAAGCTGCGACTTTACGGCGAGCGCGGCATGGAGCGCGACTTCTGGCTCGTCGTCGAGCCCAAGTTCCTCGACAGGTTCCCCAGCATCACC…
Eleco 3AG	Eleusine coracana	3AG0247280	ATGGTGGCTCCCGCGACTCTCTCCCTCCGCCCCAGCGCGGCCCTCGCGCCGGCGGCGACCGCGCTGCCCCGCGCCCGCGCCGGGTTCGCGCGCGTTGCTCGGGCAACGCCTTACGCCGCCGTCTCCTACCCGCCGAGGCGCTTCGAGAGCATCCGCCGCGCCGTCGCCGTCGATTCCGAACAGCAAGGCTCGGCCGAGCCTCCCGAGAAGGAGAAGAAGCCGCAGACGTACTACTTCGTGGTGGCGAACGCCAAGTTCATGCTAGACGAGGAGGAGCACTTCCAGGAGCAGCTCGCTGAGAAGCTGCGCCTTTACGGCGAGCGCGGCATGGAGCAAGACTTCTGGCTCGTGGTCGAGCCCAAGTTCCTCGACAGGTTCCCCAACATCACCAAGCGACTC…
Phala	Pharus latifolius	Phala.01G240400	ATGGTGGCTCCCGCAATGCTATCCCTCGGCCCGTGCGCCACCCTTGCGCCTACTCGTGCCCCCCCTTCCACCGCCTCGCGCCTCCTCAAGCCGGCCCGGCCTCCGTCCACCGTCACAATCTCCTCCTCTCCTGCGAGGCGTGCCCGGAGCGTCAGCCGAGCCGTCGCCGTCGACTCCGACCAGCTGGGCTCTTCCGAACCGTCCGAGCAAGTAGAGAAGGCAAAAAGGTACTACTTCTTGGTGGCGAACGCCAAGTTCATGCTGGACGAGGAGGAGCACTTCAAGGAGCTGCTGGCGGAGAGGCTGCGCAACTACGGGGAGCGCGACAAGGAGATGGACTTCTGGCTTGTCGTCGAGCCCAAGTTCTTGGACAAGTTCCCTGACATCACCAAGCGCCTC…
Cofe 1e	Coffea arabica	LOC113712452	ATGTCGGTTTCAACGGCTTTGAATCTGGGATATTTAGGTAGTTCGATTACGAATGTTCCGACCCACAATGGCGAGAAACCTTTGTTGCTTCATGGTGCGACGTCGCAGTCGCTTCCGCTCTTAGCATCACCAAATCACCTGCTCAAATTGGGCCACACCAACTGCAGCTGGCGGACAACTACACCCGTGAGGACCGCCGTTGCCGCTGTCCAATCTTCTGATCCCTCCGAAAAGCAAGAATCTGAGTTGAAGAAGTATCATTTTGTTGTGGCAAATGCGAAATTCATGCTGGATGAGGAGGAGCATTTCAAGGAGCTATTGTTTGAGAGGCTACGACTGTATGGGGAGCGTGAGAAAGAGCAGGATTTTTGGCTTGTGATTGAACCAAAGTTCTTGGAC…
Cofe 1c	Coffea arabica	LOC113731697	ATGCCGGTTTCAACAGCTTTGAATCTGGGATATTTAGTTAGTTCGATTGCGAATGTTCCGACCCACAATGGCCAGAAACCTTTGTTGCTTCATGGTGCGACGTCGCAGTCGCTTCCGCTCTTAGCATCACCAAATCACCTGCTCAAATTGGGCCACACCAAGTGCAGCTGGCGGACAACTACACCCGTGAGGACCGCCGTTGCCGCTGTCCAATCTTCTGATCCCTCCGAAAAGCAAGAATCTGAGTTGAAGAAGTATCATTTTGTTGTGGCAAATGCGAAATTCATGCTGGATGAGGAGGAGCATTTCAAGGAGCTATTGTTTGAGAGGCTACGGCTGTATGGGGAGCGTGAGAAAGAGCAGGATTTTTGGCTTGTGATTGAACCGAAGTTCTTGGAC…
At	Arabidopsis thaliana	AT5G58250	ATGTGGAGCGTCACCGGAGCATTGACTGTGGCGGTGCCGCCTACCGCCGCCGCTTGCCGTACGAAACCCTTTCTCATCTCCTCTTCCTTTCCCAAGCAGACAAAGAAACTCCATCTCTCTTCGCCTTCTCTGTCTCTACCATCATCACATTTCTCCTCCTCTTTCAAAACCGCAGCTACCTCCATCGAGCAACAGTCTTCTGTTAACAAGGGAGAGAGCACCAAGTACCATTTCCTGGTAGCAAACGCTAAATTCATGCTTGACGAAGAGGAGCACTTCCAGGAGCAATTGTTTGAACGTCTCCGTTACTTCGGTGAGCGTGAATTAGTGCAAGACTTCTGGCTTGTCATTGAGCCTAAATTCCTTGACAATTTCCCCAAAATTACTCAAAGACTTCGT…
Soltu	Solanum tuberosum	LOC107057715	ATGAATTTCAATGTTAGGAATGTTGATGCGGGTATTCTGTTGCATATACAGCAAGAGACGGAAAGTAAGAAGTACCATTTTCTTGTTGCAAATGCCAAATTTATGCTGGACGAAGAGGAGCATTTCCAGGAGCAAATGTTTGAACGTCGTCGCCTCTATGAAGAGCGCAACATGGAACCAGATTTCTGGCTTGTAGTTGAGCCAAAGTTCTTGGACAAGTTCCCTAATATCACCAAGAGACTGAAGAGACCCGCTGTAGCACTTGTTTCAACGAATGGCCCATGGATCACGTTCATGAAATTGAGGCTAGACAGAGTTTTACAAGAGGGCTACGAGGCTGACAGTGTAGAAGAAGCTTTGGCATGTACTCCTGTTAGTATTGAATTTGAAAAACCGGAA…
Nitab 10	Nicotiana tabacum	LOC107799177	ATGTTAGCTTCAACAGCTCTGAATCTGGGTTCATTAGGCAGTTGTATAGTGACTGTGTCAGCCCACAGTTGCCATAAACCTTCCCTGCTTCTACCATTCGTGGCATTACCAAAGCCTTTTAATGGAAGCTGTAACAGTAGCTGGAAATTAACTACACCATTCAAGACTGCCGTTGCTGCTGTTGATTCCTCTCAACCTGCCCAACAGCAAGACACAGAAAAGAAGAAGTACTATTTTCTTGTTGCAAATGCCAAATTCATGCTGGATGAAGAGGAGCATTTCCAGGAGCAATTGTTTGAACGTCTTCGTCTCTTTGGAGAGCGCAACATGGAGCAGGATTTCTGGCTTGTGATTGAGCCAAAATTCTTGGATAAATTCCCTAATATTACCAAGAGACTG…
Nitom 7	Nicotiana tomentosiformis	LOC104112888	ATGTTAGCTTCAACAGCTCTGAATCTGGGTTCATTAGGCAGTTGTATAGTGAATGTGTCAGCCCACAGTTGCCATAAACCTTCCCTGATTCTACAATGTACTCAATCGCTGCCATTCTTGGCATTACCAAATACTATTGTCAAGCCTTTTAATGGAAGCAGTAACAGTAGCTGGAAATTAAGTACACCATTCAAGACTGCCGTTGCTGCTGTTGATTCCTCTGAGCCTGCCGAAAAGCAAGAGACAGAAAGGAAGAAGTACTATTTTCTTGTTGCAAATGCCAAATTCATGCTAGATGAAGAGGAGCATTTCCAGGAGCAATTGTTTGAACGTCTTCGTCTCTTTGGAGAGCGCAACATGGAGCAGGATTTCTGGCTTGTGATTGAGCCAAAATTCTTG…
Nitab 3	Nicotiana tabacum	LOC107818370	ATGTCAGCTTCAACAGCACTGAATCTTGGTTCATTATGCAGTTCGGTAGTGAATTTGCCGACCCATTATTCTCATAAACCTTCTCTGCTTTTACATGGTACTCAGTCCCAGCAATTCTTGACATTACCCAATACTGTTCTCAAGGGCTTCAGTGGAAGCAGAAATATGAAGAGTGCTGTTGCTGCTGTTGATTCCTCTGATCCTGCTGAAAAGCAAGAGACAGAAAGGAAGAAGTACTATTTTCTTGTTGCAAATGCCAAATTTATGCTGGACGAAGAGGAGCATTTCCAGGAGCAATTGTTTGAGCGTCTTCGCCTTTTCGGAGAGCGCGACAAAGAACAGGATTTTTGGCTTGTGATTGAGCCCAAGTTCTTGGATAAATTCCCTAACATTACCAAG…
Nitab 17	Nicotiana tabacum	LOC107801684	ATGTCAGCTTCAACAGCTCTGAATCTTGGTTCATTATGCAGTTCGGTAGTGAATTTGCCGACCCATTATTCTCATAAACCTTCTCTGCTTTTTCATGGTATTCAATCGCAGCAATTCTTGGCATCACCCAATACTGTTCTCAAGGGCTTCAATGGAAGCAGCAGGAGGAGGTGGGAATTGAGTAGAAAGGTGAAGAGGGCAGTTGCTGCTGTTGATTCCTCTGATCCTGCTGAAAAGCAAGAGACAGAAAGGAAGAAGTACTATTTTCTTGTTGCAAATGCCAAATTTATGCTGGACGAAGAGGAGCATTTCCAGGAGCAATTGTTTGAGCGTCTTCGCCTTTTTGGAGAGCGTAACAAAGAACAGGATTTCTGGCTTGTAATTGAGCCCAAGTTCTTG…
Nitom 2	Nicotiana tomentosiformis	LOC104090208	ATGTCAGCTTCAACAGCTCTGAATCTTGGTTCATTATGCAGTTCGGTAGTGAATTTGCCGACCCATTATTCTCATAAACCTTCTCTGCTTTTTCATGGTATTCAATCGCAGCAATTCTTGGCATCACCCAATACTGTTCTCAAGGGCTTCAATGGAAGCAGCAGCAGGAGGTGGGAATTGAGTAGAAAGGTGAAGAGGGCAGTTGCTGCTGTTGATTCCTCTGATCCTGCTGAAAAGCAAGAGACAGAAAGGAAGAAGTACTATTTTCTTGTTGCAAATGCCAAATTTATGCTGGACGAAGAGGAGCATTTCCAGGAGCAATTGTTTGAGCGTCTTCGCCTTTTTGGAGAGCGTAACAAAGAACAGGATTTCTGGCTTGTAATTGAGCCCAAGTTCTTG…
Syn	Synechocystis sp. PCC6803	UniProt P72777	ATGAGTAAAAGAGCAGCTTCTACGAGTACGGCAGTGGAGCTAAGGCAACATCGAGATCGAGACCGGTGTTGCTGTTCTGGCTTCAACGAGTCAACTACCGCGACAAAGTCGATGTTGCTGGCGAGGAGCTGAAGCGTTACGGCACGCTTCTTCCGTGAACGGCGACTTCGCCGACGCCTTCATTCGTTCTGCTGGTGGAGCTGTACGGTACCAACGAGGAGCAGCTGCTGACGACGCCTTCGAGATCTACGCCGTCGATGAAGGACTTCAACTACGAGGAGGTCGAGAAAACGAGCTGCTGGCCAACGAAGACCTTCGAGGAGCTGGAGGTGTTCCTGACCTCGACTTCGACCTCGACGACTTCCGGAAGAAGACCGAGATCGAGGAGGAGCTGTTGAG…
Chlam	Chlamydomonas reinhardtii CGL78	UniProt XP_001691121	ATGGCATTCTCGAGGCTGCAGAAGCTGGTCCGCCGAGGAGAGCAACGAGCGTCGCCGAGCTGGTGCTGAGCGAGGCTGAGCTTCTCGACCAGGAGCTGAACGAGGAGAAGATCGGCTTCGGATTCGACGAGGACAAGATCGAGGTCAAGTTCTACGAGGAGCTGATCGAGGAGTTCGTGCTGTCGTACAAGCTGCTGCTGTACGGCATCGAGGAGAAGGAGCAGCTGATCGACGAGGACAAGGAGGAGGAGCTGCAGCTGTCGTTCGAGATCTTCGACGAGGAGGAGAAGACCGACGAGATTTCGACGAGCTGCTGAGGAGGTCAAGGACGACGCTGAGCTGACGAGATCGAGGACGAGGAG

## Sheet: Table S3
Table S3 Chlorophyll content in seedling leaves of segregating ycf54 mutants and barley
cultivar Golden Promise as measured by a Hansatech CL-01 Chlorophyll Meter.
Significant differences were only seen between yellow and green plants.
	Golden Promise	ycf54.a green	ycf54.a yellow	ycf54.b green	ycf54.b yellow	ycf54.c green	ycf54.d green		t-test	Probablility
	12.5	13.3	0.23	10.5	0.5	12.8	10.8		GP vs ycf54.a green	0.770796
	10.2	12.5	0.33	9.9	0.46	15.3	17.4		GP vs ycf54.a yellow	8.54879e-26
	14.2	14	0.43	15.4	0.68	10.5	15.6		GP vs ycf54.b green	0.875047
	17.5	13.4	0.18	12	0.21	15.2	12.9		GP vs ycf54.b yellow	8.15632e-26
	10.4	15.1	0.54	13.7	0.37	15.7	11.8		GP vs ycf54.c green	0.78761
	13.3	10.7	0.37	14.6	0.2	11.5	12.9		GP vs ycf54.d green	0.686542
	10.4	11.7	0.44	15.6	0.33	13.9	15.1
	15.6	10.4	0.32	11.7	0.57	10.6	11.9		ycf54.a green vs. ycf54.a yellow	8.30486e-28
	11.3	16.1	0.66	12.9	0.32	13.5	13.7		ycf54.a green vs. ycf54.b green	0.660561
	12.8	13.4	0.31	14.5	0.35	17.1	15.9		ycf54.a green vs. ycf54.b yellow	7.95485e-28
	11.8	14.5	0.55	11	0.27	11.8	11.3		ycf54.a green vs. ycf54.c green	0.559418
	13.2	11.4	0.21	10.8	0.31	14.4	15.9		ycf54.a green vs. ycf54.d green	0.467742
	15	10.6	0.3	15.8	0.44	15.4	15.5
	11.8	12.7	0.27	16.9	0.7	9.8	9.8		ycf54.a yellow vs. ycf54.b green	4.89767e-24
	13.3	13	0.56	13.6	0.37	14.6	12.6		ycf54.a yellow vs. ycf54.b yellow	0.628831
	17.8	16.1	0.39	10.3	0.18	15.7	15.6		ycf54.a yellow vs. ycf54.c green	1.78646e-26
	13.1	14.9	0.41	11.5	0.22	14.3	12.3		ycf54.a yellow vs. ycf54.d green	1.46534e-26
	13.5	10.8	0.67	14.9	0.34	10.4	12.9
	16.2	14.3	0.49	16.3	0.21	14.9	13.9		ycf54.b green vs. ycf54.b yellow	4.67334e-24
	15.6	16.7	0.39	18.1	0.56	15.9	17.4		ycf54.b green vs. ycf54.c green	0.925488
									ycf54.b green vs. ycf54.d green	0.826069
Average	13.475	13.28	0.4025	13.5947	0.3795	13.665	13.76
Standard deviation	2.24637	1.94601	0.141342	2.47509	0.156759	2.18205	2.1857		ycf54.b yellow vs. ycf54.c green	1.70732e-26
									ycf54.b yellow vs. ycf54.d green	1.40093e-26
									ycf54.c green vs. ycf54.d green	0.891313
